# Supplementary material for: Systematic review of multidrug-resistant Klebsiella pneumoniae in the Arabian Peninsula: molecular epidemiology and resistance patterns
Source: Front Microbiol. 2025 Jan 24;16:1489317. doi: 10.3389/fmicb.2025.1489317 (PMC11802542; doi:10.3389/fmicb.2025.1489317)
Supplement: Supplementary file 1 [file Table_1.xlsx]

## Sheet: Table S1.A 
Table S1.A. National Heart, Lung, and Blood Institute (NHLBI) Quality Assessment Tool for Observational Cross-Sectional Studies included in the full-text analysis of the current review.
Citation	Was the research question or objective in this paper clearly stated?	Was the study population clearly specified and defined?	Was the participation rate of eligible persons at least 50%?	Were all the subjects selected or recruited from the same or similar populations (including the same time period)? Were inclusion and exclusion criteria for being in the study prespecified and applied uniformly to all participants?	Was a sample size justification, power description, or variance and effect estimates provided?	For the analyses in this paper, were the exposure(s) of interest measured prior to the outcome(s) being measured?	Was the timeframe sufficient so that one could reasonably expect to see an association between exposure and outcome if it existed?	For exposures that can vary in amount or level, did the study examine different levels of the exposure as related to the outcome (e.g., categories of exposure, or exposure measured as continuous variable)?	Were the exposure measures (independent variables) clearly defined, valid, reliable, and implemented consistently across all study participants?	Was the exposure(s) assessed more than once over time?	Were the outcome measures (dependent variables) clearly defined, valid, reliable, and implemented consistently across all study participants?	Were the outcome assessors blinded to the exposure status of participants?	Was loss to follow-up after baseline 20% or less?	Were key potential confounding variables measured and adjusted statistically for their impact on the relationship between exposure(s) and outcome(s)?	Rate
41-O. Moghnia, 2021	Y	Y	NR	Y	NR	N	NA	N	Y	N	Y	Y	NA	Y	Fair
58-A. Sonnevend, 2022	Y	Y	NR	Y	Y	N	NA	N	Y	N	Y	Y	NA	Y	Fair
Quality was rated as 0 for poor (0–3 out of 13 questions), i for fair (4–9 out of 13 questions), or ii for good (10–13 out of 13questions);

## Sheet: Table S1.B 
Table S1.B. National Heart, Lung, and Blood Institute (NHLBI) Quality Assessment Tool for Case Series Studies met the inclusion criteria of the current systematic review.
Citation	Was the study question or objective clearly stated?	Was the study population clearly and fully described, including a case definition?	Were the cases consecutive?	Were the subjects comparable?	Was the intervention clearly described?	Were the outcome measures clearly defined, valid, reliable, and implemented consistently across all study participants?	Was the length of follow-up adequate?	Were the statistical methods well-described?	Were the results well-described?	Rate
1-B. Abdalhamid, 2017-1	Y	Y	Y	Y	Y	Y	NA	NA	Y	Good
2-B. Abdalhamid, 2016	Y	Y	Y	Y	Y	Y	NA	Y	Y	Good
3- B. Abdalhamid, 2017	Y	Y	Y	Y	Y	Y	NA	N	Y	Good
4- F. Abid, 2021	Y	Y	Y	Y	Y	Y	NA	N	Y	Good
5- S. Ahmad, 2015	Y	Y	Y	Y	Y	Y	NA	N	Y	Good
6- Y. Al Sheikh, 2014	Y	Y	Y	Y	Y	Y	NA	N	Y	Good
7- N. Al Sweih, 2011	Y	Y	N	Y	Y	Y	NA	N	Y	Fair
8- H. Al-Abdely, 2021	Y	Y	Y	Y	Y	Y	NA	Y	Y	Good
9- M. H. Al-Agamy, 2018	Y	Y	N	Y	Y	Y	NA	N	Y	Fair
10-M. H. Al-Agamy, 2019	Y	Y	N	Y	Y	Y	NA	N	Y	Fair
11-M. H. Al-Agamy, 2013	Y	Y	N	Y	Y	Y	NA	N	Y	Fair
12-A. Al-Baloushi, 2017	Y	Y	N	Y	Y	Y	NA	N	Y	Fair
13- S. M. Al-Garni, 2018	Y	Y	Y	Y	Y	Y	NA	Y	Y	Good
14- A. Al-Qahtani, 2014	Y	Y	Y	Y	Y	Y	NA	N	Y	Good
15- I. Al-Zahrani, 2018	Y	Y	N	Y	Y	Y	NA	Y	Y	Good
17- M. Alfaresi, 2011	Y	Y	Y	Y	Y	Y	NA	N	Y	Good
18- M. Alghoribi, 2020	Y	Y	N	Y	Y	Y	NA	NA	Y	Fair
19- M. Almogbel, 2021	Y	Y	N	Y	Y	Y	NA	N	Y	Fair
20-F. Alotaibi, 2017	Y	Y	N	Y	Y	Y	NA	NA	Y	Fair
21-B. Alraddadi, 2022	Y	Y	N	Y	Y	Y	NA	Y	Y	Good
22-A. Alshahrani, 2022	Y	Y	N	Y	Y	Y	NA	Y	Y	Good
23-K. Azab, 2021	Y	Y	Y	Y	Y	Y	NA	N	Y	Good
24-Lorina I. Badger-Emeka, 2021	Y	Y	N	Y	Y	Y	NA	Y	Y	Good
25-M. Al Balushi, 2022	Y	Y	Y	Y	Y	Y	NA	N	Y	Good
26-K. Bindayna, 2010	Y	Y	Y	Y	Y	Y	NA	Y	Y	Good
27-K. Bindayna, 2011	Y	Y	Y	Y	Y	Y	NA	Y	Y	Good
28-R. Booq, 2022	Y	Y	N	Y	Y	Y	NA	N	Y	Fair
29-L. Dortet, 2012	N	Y	N	Y	N	Y	NA	N	Y	Fair
30-H. Ejaz, 2022	Y	Y	Y	Y	Y	Y	NA	Y	Y	Good
31-N. Eltai, 2020	Y	Y	N	Y	Y	Y	NA	N	Y	Fair
33-H. Hassan, 2013	Y	Y	Y	Y	Y	Y	NA	Y	Y	Good
34-M. Hassan, 2013-1	Y	Y	Y	Y	Y	Y	NA	Y	Y	Good
35-W. Jamal, 2013	Y	Y	N	Y	Y	Y	NA	N	Y	Fair
36-W. Jamal, 2015	Y	Y	N	Y	Y	Y	NA	N	Y	Fair
37-M. Khan, 2019	Y	Y	N	Y	Y	Y	NA	Y	Y	Good
38-R. Lagha, 2021	Y	Y	N	Y	Y	Y	NA	Y	Y	Good
39-M. Marie, 2013	Y	Y	Y	Y	Y	Y	NA	N	Y	Good
40-O. Moghnia, 2022	Y	Y	N	Y	Y	Y	NA	N	Y	Fair
42-E. Moglad, 2022	Y	Y	N	Y	Y	Y	NA	N	Y	Fair
43-S. Mouftah, 2021	Y	Y	Y	Y	Y	Y	NA	N	Y	Good
44-L. Okdah, 2022	Y	Y	N	Y	Y	Y	NA	N	Y	Fair
45-Andres Perez-Lopez, 2020	Y	Y	Y	Y	Y	Y	NA	Y	Y	Good
46-Andrés Pérez-López , 2021	Y	Y	N	Y	Y	Y	NA	Y	Y	Good
47-47-L. Poirel, 2011	Y	Y	N	Y	Y	Y	NA	N	Y	Fair
48-A. Potron, 2011	Y	Y	N	Y	Y	Y	NA	NA	Y	Fair
49-M. Shahid, 2022	Y	Y	N	Y	Y	Y	NA	N	Y	Fair
50-M. Shahid, 2014	Y	Y	N	Y	N	Y	NA	N	N	Fair
51-A. Shibl, 2013	Y	Y	N	Y	Y	Y	NA	N	Y	Fair
52-A. Shibl, 2012	N	Y	N	Y	Y	Y	NA	N	Y	Fair
53-F. Sobia, 2021	Y	Y	N	Y	Y	Y	NA	Y	Y	Good
54-A. Somily, 2015	Y	Y	Y	Y	Y	Y	NA	N	Y	Good
55-A. Somily, 2016	Y	Y	Y	Y	Y	Y	NA	N	Y	Good
56-A. Sonnevend, 2022	Y	Y	N	Y	Y	Y	NA	Y	Y	Good
57-A. Sonnevend, 2013	Y	Y	N	Y	Y	Y	NA	N	Y	Fair
59-A. Sonnevend, 2017	Y	Y	N	Y	Y	Y	NA	N	Y	Fair
60-A. Sonnevend, 2015	Y	Y	N	Y	Y	Y	NA	Y	Y	Good
61-A. Tawfik, 2011	Y	Y	Y	Y	Y	Y	NA	N	Y	Good
62-T. Zaman, 2014	Y	Y	N	Y	Y	Y	NA	N	Y	Fair
63-T. Zaman, 2014	N	Y	N	Y	Y	Y	NA	N	Y	Fair
64-L. Vali, 2015	Y	Y	N	Y	Y	Y	NA	Y	Y	Good
65-T. Zaman, 2015	Y	Y	N	Y	Y	Y	NA	N	Y	Fair
66-H. Zowawi, 2015	Y	Y	N	Y	Y	Y	NA	N	Y	Fair
67-H. Zowawi, 2014	Y	Y	N	Y	Y	Y	NA	N	Y	Fair
68-N. Azim, 2019	Y	Y	Y	Y	Y	Y	NA	N	Y	Good
69-J. Al-Tawfiq, 2022	Y	N	N	Y	Y	Y	NA	N	N	Fair
Quality was rated as 0 for poor (0–2 out of 8 questions), i for fair (3–6 out of 8 questions), or ii for good (7–9 out of 8 questions);
NA: not applicable, NR: not reported, Y: Yes, N: No (2)

## Sheet: Table S2
Table S2. The data extracted from eligible articles included in the current systematic review regarding the molecular detection of ARGs in K. pneumoniae in the GHC countries.
Citation	Study period (Months)	Organisms in the study	KP sample size	Study type	Specimen source	Genotypic diagnostic method	ARGs	Clone/MLST	Year/s of collection
Saudi Arabia
K. Bindayna, 2010	8	ESBL	16 K. pneumoniae	Clinical samples	Urine	Multiplex PCR	3/16 blaCTX-M	NR	2006
					Blood		1/16 blaTEM
					Wound		2/16 blaSHV
							1/16 blaCTX-M+blaTEM
							1/16 blaCTX-M+blaSHV
							2/16 blaCTX-M+ blaTEM+blaSHV
							2/16 blaTEM+blaSHV
							4 isolates negative for ESBL genes
M. Hassan, 2013-1	24	ESBL	1470 K. pneumoniae	Clinical samples	Urine	Multiplex PCR	82/90 blaCTX-M	NR	2007-2009
			90/1470 ESBL positive		Blood		77/90 blaSHV
					Wound		43/90 blaTEM
							72/90 blaCTX-M+blaSHV
							39/90 blaCTX-M+blaTEM
							33/90 blaSHV+blaTEM
							32/90 blaCTX-M +blaSHV+blaTEM
A. Tawfik, 2011	6	ESBL	430 K. pneumoniae	Clinical samples	230/430 Urine	Multiplex PCR	78/110 blaTEM-1	NR	2008
			110/430 ESBL-positive KP		95/430 Sputum		6/110 blaSHV-1
					54/430 Wound		4/110 blaSHV-11
					25/430 Blood		2/110 blaSHV-85
					26/430 Others		68/110 blaSHV-12
							20/110 blaSHV-5
							38/110 blaCTX-M-15
							2/110 blaCTX-M-14
A. Shibl, 2012	12	ESBL	200 K. pneumoniae	Clinical samples	NR	Multiplex PCR	blaCTX-M-15	NR	2009
			61/200 ESBL positive			Individual PCR	blaCTX-M-14
							blaSHV-12
							blaSHV-5
							61/61 aac(6’)-lb-cr
							13/61 qnrB1
							2/61 qnrB4
T. Zaman, 2014	9	CRKP	23 K. pneumoniae	Clinical samples	NR	MLST	23/23 blaOXA-48	17/23 ST29	2009-2010
						Uniplex PCR	3/23 blaOXA-D	3/23 ST709
							22/23 blaTEM-1	1/23 ST111
							17/23 blaSHV-1	1/23 ST37
							3/23 blaSHV-11	1/23 Unknown
							3/23 blaSHV-12
							3/23 blaCTX-M-14
							20/23 blaCTX-M-15
H. Hassan, 2013	6	ESBL	107 K. pneumoniae	Clinical samples	Urine	Multiplex PCR	114/117 blaCTX-M	NR	2011
					Wounds		27/117 blaSHV
					Blood		105/114 blaCTX-M-15
					Central lines		9/114 blaCTX-M-14
					Sputum		15 KP (blaCTX-M+blaSHV)
					Sterile body fluids
					Ear infections
A. Shibl, 2013	7	ESBL & MBL	60 K. pneumoniae	Clinical samples	Blood	PCR	47/60 blaOXA-48	NR	2011
					Sputum		12/60 blaNDM-1
					Urine		1/60 blaVIM
					Rectal		37/60 blaCTX-M-1
					Suction port		29/60 blaCTX-M+blaOXA-48
							17/60 blaTEM
							39/60 blaSHV
Y. Al Sheikh, 2014	12	ESBL	92 K. pneumoniae	Clinical samples	Urine	PCR	blaTEM-1	NR	2011
					Sputum		blaCTX-M-14
					Wound		blaSHV-12
					Blood		armA
							rmtB
							rmtC
							npmA
							16S rRNA methylase genes
M. H. Al-Agamy, 2013	9	CRKP	9 K. pneumoniae	Clinical samples	Blood	PCR	2/9 blaNDM-1	NR	2011
							7/9 blaOXA-48
							8/9 blaCTX-M
							9/9 blaSHV
A. Al-Qahtani, 2014	5	ESBL	98 K. pneumoniae	Clinical samples	60/98 Urine	Multiplex PCR	21/37 blaSHV-1	26 clones	2011-2012
					19/98 Sputum	PFGE	11/37 blaSHV-12
					11/98 Blood		2/37 blaSHV-5
					8/98 others		28/37 blaCTX-M-15
							20/37 blaTEM-1
							1/37 blaCTX-M-27
							1/37 blaCTX-M-3
							1/37 blaCTX-M-82
							1/37 blaCTX-M-57
							15/37 blaCTX-M +blaTEM+blaSHV
							14/37 blaCTX-M+blaSHV
							3/37 blaTEM+blaCTX-M
							2/37 blaTEM+blaSHV
							3/37 Single producers (blaSHV only)
M. Marie, 2013	16	ESBL & CRKP	892 K. Pneumoniae	Clinical samples	Blood	Multiplex PCR	blaCTX-M	NR	2011-2012
					Urine		blaTEM
					Wounds		blaSHV
					Sputum		blaCTX-M+blaTEM
							blaCTX-M+blaTEM+blaSHV
							blaNDM
							blaNDM+blaVIM
							blaNDM+blaIMP
							blaNDM+blaVIM+blaIMP
							blaVIM
							blaIMP
T. Zaman, 2015	24	CRKP	71 CRKP	Clinical samples	24/71 Respiratory	Uniplex PCR	48/71 blaOXA-48	14/71 ST37	2011-2012
					14/71 Surgical wound	MLST	9/71 blaNDM-1	2/71 ST974
					14/71 Rectal swabs		6/71 (blaOXA-48+blaNDM-1)	15/71 ST199
					13/71 Urine		47/71 blaCTX-M-15	12/71 ST152
					9/71 Blood		15/71 blaCTX-M-14	5/71 ST48
					2/71 Abdominal drainage		23/71 (blaTEM-1+blaSHV-11)	5/71 ST340
							3/71 blaSHV-1	4/71 ST29
							8/71 blaSHV-11	4/71ST16
							37/71 (blaTEM-1+blaSHV-1)	3/71ST709
								4/71ST15
								2/71 ST348
								7/71 other STs
F. Alotaibi, 2017	24	CRKP	5 K. pneumoniae	Clinical samples	1/5 Urine	PCR	3/5 blaNDM-1	NR	2011-2013
					3/5 Blood		1/5 blaOXA-48
					1/5 Wound
A. Somily, 2016	33	CRKP	9 K. pneumoniae	Clinical samples	Blood	Check-MDR CT102 DNA microarray, DiversiLab repetitive extragenic palindromic PCR (rep-PCR system	5/9 blaTEM	NR	2011-2013
					Wound swabs		8/9 blaSHV
					Sputum		5/9 blaCTX-M-1
					Body fluids		2/9 blaCTX-M-9
					Urine		5/9 blaNDM-1
					Endotracheal secretion		2/9 blaOXA-48
							1/9 blaVIM-1
T. Zaman, 2018	60	Colistin-resistant KP	23 multidrug, ColR K. pneumoniae	Clinical samples	6/23 Blood	PCR	13/23 blaOXA-48	6/23 ST14	2011-2015
					3/23 Wound		3/23 blaNDM-1	3/23 ST101
					4/23 Tracheal aspirate		5/23 (blaOXA-48+blaNDM-1)	1/23 ST974
					6/23 Urine		1/23 ND	2/23 ST37
					4/23 Others		18/23 mgrB	1/23 ST709
								1/23 ST348
								1/23 ST16
								1/23 ST48
								3/23 ST152
								1/23 ST22
								1/23 ST307
								2/23 ST15
L. Okdah, 2022	96	Colistin-resistant KP	10 K. pneumoniae	Clinical samples	Sputum	WGS “MiSeq”	3/10 blaOXA-48	2/10 ST873	2012
					Blood		2/10 mcr-1	6/10 ST2096
					Bedsores		aadA2, ant3'TH, armA, sat-2A	2/10 ST14
					Wound swabs		AmpH, blaTEM-150, blaOXA-1, blaOXA-181, blaSHV-106, blaSHV-110, blaCTX-M-15, blaCTX-M-9, blaOXA-48
					Tissues		PBP, aadA2, Ant3"Ih, Aac3-IIa, Aph3-Vib, armA, StrAB, Sat-2A, OqxA, qnrB, msrE
					Urine		catA1, catB, fosA, sul1, tet3, tetA, tetD, dfrA14, mcr-1, mgrB, pmrA, pmrB, phoQ
					Rectal swabs
					Cerebrospinal fluid
S. Ahmad, 2015	14	ESBL	52 K. pneumoniae	Clinical Samples	14/52 Blood	Ribotyping	2/8 blaSHV	NR	2012-2014
			8/52 ESBL positive		10/52 Wound swabs	Multiplex PCR	6/8 blaCTX-M
					16/52 Blood
					12/52 Sputum
A. Somily, 2015	6	ESBL	27 K. pneumoniae	Clinical samples	Blood	Check-MDR CT102 DNA microarray	23/27 blaCTX-M	NR	2013
					Wound swabs		16/27 blaSHV
					Endotracheal secretion		1/27 blaTEM
					Sputum		1/27 (blaOXA-48+blaCTX-M)
					Body fluids
					Urine
M. Almogbel, 2021	1	ESBL	48 K. pneumoniae	Clinical samples	Rectal swabs	PCR and sequencing	39/42 blaCTX-M-15	ST14	2014
			42/48 ESBL positive		Nose swabs	PFGE	38/42 (blaCTX-M-15+blaSHV-12)
					Umbilical swabs	MLST	38/42 blaTEM-1
					Right hand swabs
					Dressing swabs
					Left hand swabs
B. Abdalhamid, 2017	12	XDR KP	989 K. pneumoniae	Clinical samples	6/16 Urine	PCR	13/16 blaCTX-M15	16 strains belong to two clusters	2014
			68/989 MDR K. pneumoniae		4/16 Sputum	ARM-D for B-lactamase ID kit (Streck) for B- lactamases	10/16 blaOXA-48
			16/68 XDR K. pneumoniae		4/16 Wounds	Xpert Carba R kit (Cepheid) for for carbapenemase genes	6/16 blaNDM-1
					2/16 Blood	Philisa ampC ID kit (Streck) for ampC genes	3/16 blaCTX-M14
						ERIC-PCR	16/16 aacC2
							16/16 aphA6
							14/16 aadA1
							14/16 armA
							9/16 aacA4
							4/16 rmtB
							12/16 qnrB
							7/16 aac(6')-lb-cr
							16/16 double mutations in gyrA
							16/16 single mutation in ParC
M. H. Al-Agamy, 2018	3	CRKP	21 K. pneumoniae	Clinical samples	NR	PCR	7/21 blaNDM-1	NR	2014
							14/21 blaOXA-48
							19/20 blaCTX-M
							2/21 blaCTX-M-9
							13/21 qnr (12 qnrS, 1 qnrB)
							10/21 aac(6)-lb-cr
B. Abdalhamid, 2016	4	CRKP	1 CRKP	Clinical samples	5/5 Rectal swabs	ERIC-PCR	1/1 blaCTX-M-15	NR	2015
			4 CSKP
M. H. Al-Agamy, 2019	12	CRKP	4 K. pneumoniae	Clinical samples	1/4 Blood	PCR	4/4 blaNDM-1	3/4 ST152	2015
					1/4 Sputum		3/4 rmtC	1/4 ST572
					2/4 Wound swabs		3/4 qnrB
							4/4 blaCTX-M
							4/4 blaOXA-1
							4/4 blaTEM-1
							4/4 aac(6’)-lb
I. Al-Zahrani, 2018	6	CRKP	54 K. pneumoniae	Clinical Samples	13/54 Blood	Multiplex PCR	44/54 blaOXA-48	NR	2015
					10/54 sputum		4/54 blaNDM
					8/54 urine		1/54 blaVIM
					6/54 wound swab		No blaIMP and blaKPC were detected
					5/54 tracheal aspirate
					5/54 body fluid
B. Abdalhamid, 2017-1	12	AmpC B-lactamases	1083 K. pneumoniae	Clinical samples	Urine	PCR	pAmpC B-lactamases	NR	2015
			80/1083 cefoxitin-resistant K. pneumoniae		Respiratory samples	Philisa ampC ID kit	blaCYM-2
					Blood		DHA
					Wounds		ESBLs (blaCTX-M15, blaCTX-M14, blaSHV-12, blaSHV-5)
							blaOXA-48
							qnrB
							qnrB + pAmpC
							aacA4 + pAmpC
							aacC2 + pAmpC
							aadA1 + pAmpC
							aphA6 + pAmpC
							armA + pAmpC
							rmtB + pAmpC
K. Azab, 2021	14	ESBL	24 K. pneumoniae	Clinical samples	Blood	PCR	blaCTX-M	NR	2015-2016
					Ear swabs
					Nasal swabs
					Sputum
					Throat swabs
					Urine
					Vaginal swabs
					Endotracheal secretion
N. Azim, 2019	6	ESBL	23 K. pneumoniae	Clinical samples	3/23 Blood	PCR	12/23 blaSHV-9	NR	2016
					2/23 Urine	Singer sequencing	8/23 blaCTX-M-15
					1/23 Wound swab	GATC BIOTECH	6/23 blaTEM-1
					4/23 Sputum		2/23 blaIMP-4
					10/23 Tracheal Aspirates		3/23 blaKPC (1/23 blaKPC-1, 2/23 blaKPC-3)
							3/23 (blaCTX-M+blaTEM)
							3/23 (blaCTX-M+blaSHV)
							2/23 (blaTEM+blaSHV)
M. Khan, 2019	12	CRKP	21 K. pneumoniae	Clinical samples	Blood	Standared PCR	17/21 (blaKPC+blaNDM 1+blaOXA-48)	NR	2017
					Urine		2/21 (blaNDM-1+blaOXA-48)
					Pus		2/21 (blaKPC+blaOXA-48)
					Sputum
					Endotracheal swabs
					Vaginal swabs
S. M. Al-Garni, 2018	12	ESBL	83 K. pneumoniae	Clinical samples	Urine	PCR	blaCTX-M	NR	2017-2018
					Blood		blaTEM
					Sputum		blaSHV
					Swabs		blaCTX-M+blaTEM
							blaCTX-M+blaTEM+blaSHV
H. Al-Abdely, 2021	12	CRKP	456 K. pneumoniae	Clinical samples	Urine	Xpert Carba-R Assay	85/410 blaNDM-1	NR	2018
			410/456 CRKP		Blood	PCR	292/410 blaOXA-48
					Wound		33/410 blaNDM-1+blaOXA-48
Lorina I. Badger-Emeka, 2021	36	MDR KP	78 K. pneumonia	Clinical samples	stored at a temperature of –80 C in the Microbank at the Department of Medical Microbiology	PCR	34/51 blaOXA-23	NR	2017-2019
						PFGE	22/51 blaSIM
						Multiplex PCR	3/51 blaIMP
							12/51 (blaSIM+blaIMP)
							2/51 blaTEM
							1/51 blaCTX-M
							2/51 blaSHV
							5/51 (blaTEM+blaSHV)
							4/51 (blaTEM+blaCTX-M)
							14/51 (blaTEM+blaSHV+blaCTX-M)
F. Sobia, 2021	3	ESBL & CRKP	20 K. pneumoniae	Clinical samples	2/20 Urine	Multiplex PCR	blaCTX-M	NR	2018-2019
					6/20 Blood		blaSHV
					7/20 Pus		blaTEM
					4/20 Endotracheal secretions
					1/20 CSF
B. Alraddadi, 2022	28	CRKP	165 K. pneumoniae	Clinical samples	NR	Xpert Carba-R kit	blaKPC	NR	2018-2020
							blaNDM
							blaIMP
							blaOXA-48
J. Al-Tawfiq, 2022	72	CRKP	96 K. pneumoniae	Clinical samples	NR	RT-PCR	66/96 blaOXA-48	NR	2019
							6/96 blaNDM
							6/96 (blaNDM+blaOXA-48)
							1/96 blaKPC
E. Moglad, 2022	1	MDR KP	4 K. pneumoniae	Clinical samples	Blood	WGS "Illumina HiSeq 2500"	1/4 blaOXA-1	2/4 ST23	2021
					Vaginal swabs		2/4 blaCTX-M-3	1/4 ST353
					Urine		1/4 blaOXA-232	1/4 ST592
							1/4 (blaCTX-M-3+blaOXA-232)
							1/4 blaCTX-M-15
A. Alshahrani, 2022	9	CRKP	71 K. pneumoniae	Clinical samples	25/71 Sputum	Multiplex PCR	25/71 blaOXA-48	NR	2021
					24/71 Urine		12/71 blaNDM-1
					12/71 Blood		2/71 blaKPC
					8/71 Wound pus		6/71 (blaNDM-1+blaOXA-48)
					2/71 Tracheal aspirate		1/71 (blaNDM-1+blaOXA-48+blaKPC)
M. Alghoribi, 2020	NR	CRKP	1 K. pneumoniae	Clinical samples	Urine	Xpert Carba-R®assay	1/1 blaKPC-2	ST383	NR
					Urethral fluid	PCR	1/1 blaCTX-M-15
					Blood	Illumina MiSeq	1/1 blaSHV-1
							Other genes (gyrA, parC, armA, aph(3')-I, aadA2, tet(A), dfrA5, dfrA12, catA1, sul1, sul2, mph(E), mph(A), msr(E))
R. Booq, 2022	NR	CRKP	23 K. pneumoniae	Clinical samples	3/23 Blood	PCR-based replicon typing technique (PBRT)	20/23 blaOXA-48	NR	NR
					10/23 Sputum	Multiplex PCR	23/23 blaVIM
					5/23 Wounds	Conventional PCR	7/23 blaNDM-1
					1/23 Central venous puncture		1/23 blaOXA-23
					4/23 Urine		14/23 (blaVIM+blaOXA-48)
							5/23 (blaVIM+blaOXA-48+blaNDM-1)
							1/23 (blaVIM+blaNDM-1)
							4/23 (blaNDM-1+blaOXA-48+blaVIM+blaOXA-23)
R. Lagha, 2021	NR	MDR KP	30 K. pneumoniae	Clinical samples	Blood	PCR	23/30 ompK35	NR	NR
					Urine	genotyping (Rep-PCR based on (GTG)5and BOXA1R-primers)	27/30 ompK36
					Sputum		3/30 mdtK
					Wound swabs		25/30 tolC
							28/30 acrAB
H. Ejaz, 2022	NR	ESBL	79 K. pneumoniae	Clinical samples	Blood	Multiplex PCR	16/29 blaCTX-M-1	NR	NR
			29/79 ESBL-positive		Urine	Singleplex PCR	9/29 blaSHV-12
					Wound swabs		9/29 blaSHV-28
					Pus swabs		8/29 blaCTX-M-15
					CSF		7/29 blaCYM-2
					Tracheal		11/29 blaNDM-1
							6/29 blaNDM-5
							4/29 blaIMP
							3/29 blaCTX-M-8
							3/29 blaSHV-40
							3/29 blaTEM-25
							3/29 blaTEM-52
							1/29 blaSHV-41
							4/29 blaIMP
							2/29 blaOXA-48
							1/29 blaNDM-7
UAE
M. Alfaresi, 2011	12	ESBL	90 ESBL K. pneumoniae	Clinical samples	Urine	consensus PCR	29/90 blaSHV-28	NR	2008
					Blood		58/90 blaCTX-M-15
					Respiratory
					Wound swabs
A. Sonnevend, 2013	24	CRKP	3 Carbapenem-resistant K. pneumoniae	Clinical samples	3/3 Respiratory	PCR	3/3 blaNDM-1	2/3 ST11	2009-2011
						MLST	2/3 blaSHV-12	1/3 ST14
						Direct sequencing	1/3 blaSHV-11
						PFGE	1/3 blaCTX-M-15
							3/3 qnrB
							1/3 armA
							1/3 blaCMY-2
							1/3 blaSHV-12+blaCMY-2+qnrB
							1/3 blaSHV-12+qnrB
							1/3 blaSHV-11+blaCTX-M-15+armA+qnrB
A. Sonnevend, 2017	24	PDR KP	9 K. pneumoniae	Clinical samples	2/9 Sputum	PCR	7/9 blaNDM-5
					1/9 Urine	rep-PCR	8/9 blaTEM-1
					1/9 Pus	PFGE	9/9 blaCTX-M-15
					1/9 Perianal swab		9/9 blaOXA-181
					2/9 Blood		8/9 blaSHV-36
					2/9 Body fluid		6/9 blaNDM-5+blaTEM-1+blaSHV-36+blaCTX-M-15+blaOXA-181
							1/9 blaTEM-1+blaSHV-36+blaCTX-M-15+blaOXA-181
							1/9 blaNDM-5+blaTEM-1+blaCTX-M-15+blaOXA-181
							1/9 blaSHV-36+blaCTX-M-15+blaOXA-181
H. Zowawi, 2015	1	CRKP	1 K. pneumoniae	Clinical samples	Urine	RS II Single-Molecule Real Time (SMRT)	blaOXA-181	ST147	2014
							blaCTX-M-15
							blaSHV-36
A. Sonnevend, 2022	2	Mcr-carrying KP	2 K. pneumoniae	Environmental samples	Fecal samples	WGS	2/2 mcr-1	2/2 ST340	2018
							2/2 blaCTX-M-15
							2/2 blaSHV-12
A. Sonnevend, 2022	9	CRKP	379 K. pneumoniae	Clinical samples	Blood	PCR	172/379 blaOXA-48-like	16/379 ST147	2018-2019
					Respiratory	WGS	103/379 blaNDM	32/379 ST14
					Wound	PFGE	56/397 blaOXA-48-like+blaNDM	13/379 ST231
					Tissue samples		7/379 blaKPC	4/379 ST383
					Urine		164/379 armA
Kuwait
N. Al Sweih, 2011	2	ESBL KP	14 ESBL-producing K. pneumoniae	Clinical samples	9/14 Blood	PCR	14/14 blaCTX-M-15	NR	2008
					3/14 Urine	PFGE	14/14 blaTEM-1
					2/14 Sputum
W. Jamal, 2013	22	CRKP	9 Carbapenem-resistant K. pneumoniae	Clinical samples	Blood	PCR	6/9 blaVIM-4	NR	2009-2011
					Urine	PFGE	3/9 blaNDM-1
					Wound		3/9 blaCMY-4
					CVP tip		3/9 blaNDM-1+blaCMY-4
							4/9 blaCTX-M-15
							5/9 blaTEM-1
							1/9 blaSHV-31
							5/9 blaSHV-11
							1/9 blaSHV-26
							2/9 blaOKP
L. Vali, 2015	36	ESBL	173 K. pneumoniae	Clinical samples	Urine	PCR	27/173 qnr (1/27 qnrA2, 21/27 qnrB1, 5/27 qnrS)	NR	2010-2012
					Bile	PFGE	25/173 blaCTX-M-15
					Catheter tip		2/173 blaCTX-M-2
					Diabetic foot		21/173 blaTEM
					Bedsore swab		26/173 blaSHV
					Penile swab		26/173 aac(6')-Ib
W. Jamal, 2015	19	CRKP	7 K. pneumoniae	Clinical samples	Urine	GenAmp PCR system	7/7 blaOXA-48	1/7 ST677	2011-2013
					Wound swab		3/7 blaCTX-M-15	1/7 ST16
					CSF		2/7 blaSHV-11	1/7 ST107
					Sputum		3/7 blaSHV-1	1/7 ST485
							1/7 blaCTX-M-14	1/7 ST1593
							1/7 blaCTX-M-15+blaSHV-11	1/7 ST1592
							1/7 blaCTX-M-15+blaSHV-1
O. Moghnia, 2021	24	CRKP	123 CRKP	Community samples	fecal samples+rectal swabs	PCR and sequencing	15/123 blaOXA-48	ST38	2016-2018
						MLST	19/123 blaOXA-181+blaOXA-232	ST295
							5/123 blaKPC-18	ST10
							17/123 blaKPC-2	ST1415
							2/123 blaKPC-29	ST1876
							18/123 blaNDM-1
							1/123 blaNDM-6
							1/123 blaNDM-7
O. Moghnia, 2022	18	CRKP	4 CRKP	Clinical samples	rectal swab screening	whole genome paired-end sequencing, (Illumina MiSeq sequencer (Illumina, San Diego, CA, USA))	1/4 blaKPC-29	1/4 ST3495	2020-2021
							1/4 blaOXA-48	1/4 ST25
							2/4 blaSHV-11	1/4 ST4743
							1/4 blaSHV-12	1/4 ST37
							1/4 blaOKP
							1/4 blaTEM-1
							1/4 blaOXA-1
							1/4 blaKPC-29+blaOXA-48
							1/4 blaOKP+blaSHV-12
							1/4 blaSHV-11+blaTEM-1+blaCTX-M-15+blaOXA-1
Qatar
N. Eltai, 2020	60	KP	13 K. pneumoniae	Clinical samples	Urine	MiSeq (Illumina, Inc., United States), WGS	4/13 blaSHV-26	1/13 ST792	2015-2019
					Wound		1/13 blaSHV-81	1/13 ST25
					Tissue		1/13 blaSHV-99	1/13 ST323
					Tracheal aspirate		1/13 blaSHV-182	1/13 ST11
							3/13 blaSHV-28	2/13 ST2096
							1/13 blaSHV-67	3/13 ST383
							1/13 blaSHV-27	1/13 ST231
							7/13 blaCTX-M-15	1/13 ST147
							2/13 blaCTX-M-14	1/13 ST716
							3/13 blaOXA-232	1/13 ST231
							6/13 blaTEM-1
							3/13 blaOXA-1
							2/13 blaOXA-48
							1/13 blaNDM-5
F. Abid, 2021	20	CRKP	81 K. pneumoniae	Clinical samples	Urine	WGS	24/81 blaNDM-1	13/81 ST147	2014-2017
					Blood		3/81 blaNDM-5	7/81 ST231
							1/81 blaNDM-7	5/81 ST11
							3/81 blaKPC-2	4/81 ST383
							2/81 blaKPC-3	& Other STs
							11/81 blaOXA-181
							10/81 blaOXA-232
							19/81 blaOXA-48
							1/81 blaVIM-2
							1/81 blaKPC-3+blaNDM-1
							3/81 blaNDM-5+blaOXA-48
							2/81 blaNDM-1+blaOXA-181
							1/81 blaNDM-5+blaOXA-181
Andres Perez-Lopez, 2020	12	ESBL	73 K. pneumoniae	Clinical samples	Urine	MiSeq (Illumina, Inc., United States), WGS	70/73 blaCTX-M-15	40 STs were identified	2018
					Peritoneal fluid		1/73 blaCTX-M-14	7/73 ST307
					Respiratory tract		9/73 blaSHV-106	5/73 ST45
					Blood		8/73 blaSHV-27	5/73 ST268
					Pus and wound		1/73 blaCTX-M-1
							36/73 blaTEM-1
							29/73 blaOXA-1
							5/73 blaNDM-1/5
							3/73 blaDHA
							1/73 blaTEM-33/35
							1/73 blaOXA-48
Andrés Pérez-López , 2021	36	CRKP	22 K. pneumoniae	Clinical samples	Rectal swabs	MiSeq (Illumina, Inc., United States), WGS	17/22 blaNDM-type	17 STs were identified	2018-2020
							9/22 blaOXA-48-type	3/22 ST73
							4/22 blaNDM+blaOXA-48	2/22 ST14
								2/22 ST17
Oman
L. Poirel, 2011	NR	KP	2 K. pneumoniae	Clinical samples	Urine	PCR	1st isolate (blaNDM-1, blaOXA-1, blaSHV-11, aacA4, armA)	ST340	2009
						MLST	2nd isolate (blaNDM-1, blaCTX-M-15, blaSHV-28, blaOXA-1, blaOXA-9, and blaTEM-1)	ST14
A. Potron, 2011	1	KP	1 K. pneumoniae	Clinical samples	Wound	PCR	blaTEM-1, blaOXA-181, blaOXA-1, blaSHV-11, blaCTX-M-15	ST11	2010
L. Dortet, 2012	6	CRKP	16 K. pneumoniae	Clinical samples	Wound	PCR	11/16 blaNDM-1	5/16 ST147	2010-2011
					Urine	PFGE	2/16 blaOXA-48	1/16 ST15
					Blood		1/16 blaOXA-181	3/16 ST11
					Rectal swabs		1/16 blaNDM-1+blaOXA-181	1/16 ST754
							3/16 No detected genes	1/16 ST753
								1/16 ST101
								1/16 ST372
M. Al Balushi, 2022	12	CRKP	516 K. pneumoniae	Clinical samples	NR	Multiplex PCR	5/5 blaKPC-2	5/5 ST11 KL47	2019
			5 KPC-producing CRKP			PFGE	3/5 blaNDM-1
						WGS	1/5 blaOXA-48
							4/5 blaCTX-M-65
							5/5 blaSHV-11
							4/5 qnrS
Bahrain
K. Bindayna, 2011	6	ESBL	50 K. pneumoniae	Clinical samples	Urine	Multiplex PCR	45/50 blaCTX-M	NR	2006
					Blood		40/50 blaSHV
					Respitratory		40/50 blaTEM
					Wound swabs		35/50 (blaCTX-M +blaTEM+blaSHV)
							5/50 (blaCTX-M+blaSHV)
M. Shahid, 2014	7	ESBL	5 K. pneumoniae	Clinical samples	Urine	Multiplex PCR	5/5 blaCTX-M-15	NR	2006
					Blood	Monoplex PCR
					Respitratory
					Wound swabs
M. Shahid, 2022	7	CRKP	24 K. pneumoniae	Clinical samples	5/24 Urine	GeneAMP PCR System 9700	23/24 blaNDM-1	NR	2020-2021
					17/24 Blood	DNA sequencing (Clustal omega tool)	22/24 blaOXA-48
					2/24 Endotracheal aspirates	Isolation and separation of plasmid DNA	11/24 blaOXA-51
						The Genetic Environment analysis	10/24 blaOXA-23
						Integron analysis	24/24 qnrS
							10/24 blaNDM-1+blaOXA-51+qnrS+blaOXA-48
							8/24 blaNDM-1+blaOXA-23 +qnrS+blaOXA-48
							3/24 blaNDM-1+qnrS+blaOXA-48
							2/24 blaNDM-1+blaOXA-23+qnrS
							1/24 blaOXA-51+qnrS+blaOXA-48
The GCC (Studies conducted on samples collected from different countries)
A. Al-Baloushi, 2018	48	CRKP	7 K. pneumoniae	Clinical samples	2/7 Urine	PCR	3/7 blaTEM-1	3/7 ST14 (UAE)	2009-2013
			5/7 K. pneumoniae (UAE)		1/7 Blood	RFLP	1/7 blaTEM-206	1/7 ST307 (UAE)
			1/7 K.pneumoniae (Oman)		1/7 Sputum		6/7 blaSHV-1	1/7 ST1318 (UAE)
			1/7 K.pneumoniae (KSA)		1/7 Bedsore wound		1/7 blaSHV-12	1/7 ST11 (Oman)
					1/7 perianal swab		5/7 blaCTX-M-15	1/7 ST152 (KSA)
					1/7 Endotracheal aspirate		6/7 qnrB
							7/7 aac-6'-lb-cr
							5/7 armA
							1/7 rmtC
							7/7 blaNDM-1
							3/7 blaOXA-232
							2/7 blaOXA-48
							1/7 blaOXA-181
							1/7 blaOXA-162
							7/7 blaNDM-1+(blaOXA-)
							UAE (5/5 blaNDM-1, 1/5 blaOXA162, 3/5 blaOXA-232, 1/5 blaOXA-48)
							Oman (1/1 blaNDM-1+blaOXA-181)
							KSA (blaNDM-1+blaOXA-48)
A. Sonnevend, 2015	48	CRKP	145 K. pneumoniae	Clinical samples	Respiratory	PCR	78/145 blaNDM	22/46 ST152 (KSA)	2009-2013
			46/145 Saudi		Blood	PFGE	43/145 blaOXA	7/41 ST14 (UAE)
			17/145 Kuwait		Urine	MLST	7/145 blaNDM+blaOXA	9/41 ST147 (Oman)
			41/145 Oman		Pus		6/145 blaVIM
			41/145 UAE
H. Zowawi, 2014	18	CRKP	147 K. pneumoniae	Clinical samples	NR	rep-PCR	10/40 blaNDM, 31/40 blaOXA-48, 28/40 blaCTX-M-15 (Saudi)	NR	2011-2013
			77/147 Saudi			PCR-based replicon typing analysis	3/4 blaNDM, 4/4 blaCTX-M-15 (UAE)
			16/147 UAE			Multiplex PCR	NT, not tested because they were blaOXA-48-type negative
			13/147 Kuwait				1/3 blaNDM, 1/3 blaOXA-48, 3/3 blaCTX-M-15 (Oman)
			14/147 Oman				1/5 blaNDM, 2/5 blaOXA-48, 5/5 blaCTX-M-15 (Qatar)
			16/147 Qatar				1/1 blaCTX-M-15 (Bahrain)
			11/147 Bahrain
S. Mouftah, 2021	60	CRKP	761 K. pneumoniae	Clinical samples	NR	PCR and direct sequencing, WGS "Illumina MiSeq"	69/70 blaNDM-1	ST14	2011-2016
			172/716 CRKP-ST14				2/70 blaKPC-2
			162/172 CRKP-ST14 (UAE)				blaOXA-48-like
			9/172 CRKP-ST14 (KSA)				(blaNDM-1+blaOXA-48)
			1/172 CRKP-ST14 (Bahrain)				blaOXA-232
							blaTEM-1A
							blaOXA-1
							blaOXA-9
							blaCTX-M-15
